# Supplementary material for: Two-Week Rehabilitation with Auditory Biofeedback Prosthesis Reduces Whole Body Angular Momentum Range during Walking in Stroke Patients with Hemiplegia: A Randomized Controlled Trial
Source: Brain Sci. 2021 Nov 3;11(11):1461. doi: 10.3390/brainsci11111461 (PMC8615457; doi:10.3390/brainsci11111461)
Supplement: Supplementary file 1 [file brainsci-11-01461-s001.zip]

Archive with 1 entries (1 files):
- brainsci-1402676-supplementary.pdf
